# Supplementary material for: Bright NIR-Emitting Styryl Pyridinium Dyes with Large Stokes’ Shift for Sensing Applications
Source: Biosensors (Basel). 2023 Aug 9;13(8):799. doi: 10.3390/bios13080799 (PMC10452306; doi:10.3390/bios13080799)
Supplement: Supplementary file 1 [file biosensors-13-00799-s001.zip]

Archive with 1 entries (1 files):
- biosensors-2523623-supplementary.pdf
